# Supplementary material for: Including irrigation in niche modelling of the invasive wasp Vespula germanica (Fabricius) improves model fit to predict potential for further spread
Source: PLoS One. 2017 Jul 17;12(7):e0181397. doi: 10.1371/journal.pone.0181397 (PMC5513550; doi:10.1371/journal.pone.0181397)
Supplement: S1 File — (XLSX) [file pone.0181397.s001.xlsx]

## Sheet: Australia
Data obtained from Spradbery & Maywald (1992), Horwood et al (1993), Philip Spradbery (personal communication) and Marc Widmur (personal communication)
Spradbery JP, Maywald GF. (1992) The distribution of the European or German wasp, Vespula germanica (F.) (Hymenotera: Vespidae), in Australia: past, present and future. Australian Journal of Zoology 40: 495–510.
Horwood MA, Toffolon RB, Brown GR. (1993) Establishment and spread of Vespula germanica (F.) (Hymenoptera: Vespidae) in New South Wales and the influence of rainfall on its abundance. Journal of the Australian Entomological Society 32: 241–248.
Town	State	Longitude	Latitude	Presence
Canberra	Australian Capital Territory	149.124	-35.3075	Yes
Albury	New South Wales	146.916	-36.0806	Yes
Armidale	New South Wales	151.65	-30.5	No
Bathurst	New South Wales	149.578	-33.42	Yes
Bega	New South Wales	149.833	-36.6667	Yes
Bourke	New South Wales	145.933	-30.1	No
Broken Hill	New South Wales	141.468	-31.9567	No
Coleambally	New South Wales	145.883	-34.8	Yes
Coonabarabran	New South Wales	149.267	-31.25	Yes
Dareton	New South Wales	142.017	-34.0833	Yes
Deniliquin	New South Wales	144.967	-35.5333	Yes
Dubbo	New South Wales	148.601	-32.2569	No
Finley	New South Wales	145.567	-35.6333	Yes
Forbes	New South Wales	148.017	-33.3833	Yes
Grafton	New South Wales	152.933	-29.6833	No
Griffith	New South Wales	146.04	-34.29	Yes
Ingleburn	New South Wales	150.853	-33.9856	Yes
Inverell	New South Wales	151.117	-29.7667	Yes
Moss Vale	New South Wales	150.383	-34.55	Yes
Narrandera	New South Wales	146.55	-34.75	Yes
Newcastle	New South Wales	151.75	-32.9167	No
Orange	New South Wales	149.1	-33.2833	Yes
Port Kembla	New South Wales	150.9	-34.4667	Yes
Port Macquarie	New South Wales	152.9	-31.4333	No
Queanbeyan	New South Wales	149.234	-35.3533	Yes
Robertson	New South Wales	150.583	-34.5833	Yes
Springwood	New South Wales	150.55	-33.7	Yes
Sydney	New South Wales	151.209	-33.86	Yes
Wagga Wagga	New South Wales	147.369	-35.1189	Yes
West Wyalong	New South Wales	147.217	-33.9167	Yes
Wollongong	New South Wales	150.883	-34.4331	Yes
Maryborough	Queensland	152.702	-25.5375	Yes
Adelaide	South Australia	138.601	-34.929	Yes
Mount Gambier	South Australia	140.783	-37.8294	Yes
Port Augusta	South Australia	137.767	-32.4833	Yes
Port Lincoln	South Australia	135.859	-34.7322	Yes
Bendigo	Victoria	144.267	-36.75	Yes
Melbourne	Victoria	144.963	-37.8136	Yes
Warrnambool	Victoria	142.483	-38.3833	Yes
Albany	Western Australia	117.881	-35.0228	Yes
Junee	Western Australia	147.567	-34.8667	Yes
Kalbarri	Western Australia	114.16	-27.71	Yes
Kalgoorlie	Western Australia	121.466	-30.7489	Yes
Perth	Western Australia	115.859	-31.9522	Yes

## Sheet: Global
Data obtained from CABI 2016
CABI (2016) Vespula germanica [original text by Spradbery P, Dvorak L]. In: Invasive Species Compendium, Wallingford, UK: CAB International. Available from: http://www.cabi.org/isc.
Continent	Country	Region	Latitude	Longitude	Extent	Origin	Invasiveness	1ness Code
Africa	Algeria		28	3	Present	Native	Not invasive	0
Africa	Canary Islands	(Spain)	28.155	-16.2597	Widespread	Introduced	Invasive	1
Africa	Morocco		32.174	-6.254	Present	Native	Not invasive	0
Africa	South Africa	Western Cape	-33.526	20.813	Localised	Introduced	Invasive	1
Africa	Tunisia		34	9	Present	Native	Not invasive	0
Asia	Afghanistan		33.961	66.16	Present	Native	Not invasive	0
Asia	Armenia		40.198	45.03	Present	Native	Not invasive	0
Asia	China	Beijing	40.25	116.5	Present	Native	Not invasive	0
Asia	China	Gansu	38.522	102.13	Present	Native	Not invasive	0
Asia	China	Hebei	39.616	115.02	Present	Native	Not invasive	0
Asia	China	Heilongjiang	47.503	127.365	Present	Native	Not invasive	0
Asia	China	Jilin	43.868	126.26	Present	Native	Not invasive	0
Asia	China	Liaoning	41.626	122.83	Present	Native	Not invasive	0
Asia	China	Nei Menggu	43.016	113.61	Present	Native	Not invasive	0
Asia	China	Qinghai	36.036	96.348	Present	Native	Not invasive	0
Asia	China	Sichuan	30.548	102.855	Present	Native	Not invasive	0
Asia	China	Tibet	31.068	89.141	Present	Native	Not invasive	0
Asia	China	Xinjiang	41.674	84.936	Present	Native	Not invasive	0
Asia	India	Jammu and Kashmir	33.943	76.681	Present	Native	Not invasive	0
Asia	Iran		32.804	54.235	Present	Native	Not invasive	0
Asia	Iraq		33	44	Present	Native	Not invasive	0
Asia	Israel		31.5	34.75	Present	Native	Not invasive	0
Asia	Jordan		31.229	36.36	Present	Native	Not invasive	0
Asia	Kazakhstan		48.617	68.013	Present	Native	Not invasive	0
Asia	Korea DPR		40	127	Present	Native	Not invasive	0
Asia	Korea Republic of		36.579	127.919	Present	Native	Not invasive	0
Asia	Kyrgyzstan		41.559	75.068	Widespread	Native	Not invasive	0
Asia	Lebanon		33.8333	35.8333	Present	Native	Not invasive	0
Asia	Mongolia		46.262	103.013	Present	Native	Not invasive	0
Asia	Pakistan		30	70	Present	Native	Not invasive	0
Asia	Republic of Georgia		42.001	43.779	Present	Native	Not invasive	0
Asia	Syria		35.142	38.745	Present	Native	Not invasive	0
Asia	Tajikistan		38.872	71.231	Present	Native	Not invasive	0
Asia	Turkey		39	35.2	Present	Native	Not invasive	0
Asia	Turkmenistan		39.494	59.763	Present	Native	Not invasive	0
Asia	Uzbekistan		41.553	64.003	Present	Native	Not invasive	0
Europe	Albania		41.281	20.061	Widespread	Native	Not invasive	0
Europe	Austria		47.422	13.931	Widespread	Native	Not invasive	0
Europe	Belarus		53.703	28.154	Present	Native	Not invasive	0
Europe	Belgium		50.739	4.627	Widespread	Native	Not invasive	0
Europe	Bulgaria		42.678	25.27	Widespread	Native	Not invasive	0
Europe	Channel Islands 1	(UK)	49.467	-2.557	Widespread	Native	Not invasive	0
Europe	Channel Islands 2	(UK)	49.224	-2.122	Widespread	Native	Not invasive	0
Europe	Corsica	(France)	42.146	9.121	Present	Native	Not invasive	0
Europe	Croatia		45.1667	15.5	Widespread	Native	Not invasive	0
Europe	Cyprus		35.069	33.311	Widespread	Native	Not invasive	0
Europe	Czech Republic		49.774	15.606	Widespread	Native	Not invasive	0
Europe	Denmark		56	10	Widespread	Native	Not invasive	0
Europe	Estonia		58.724	25.657	Present	Native	Not invasive	0
Europe	Finland		65.113	27.269	Localised	Native	Not invasive	0
Europe	France		46.674	2.59	Widespread	Native	Not invasive	0
Europe	Germany		51.31	10.453	Widespread	Native	Not invasive	0
Europe	Greece		39.612	22.04	Widespread	Native	Not invasive	0
Europe	Hungary		47.122	19.365	Widespread	Native	Not invasive	0
Europe	Iceland		64.91	-18.441	Localised	Introduced	Invasive	1
Europe	Ireland		53.251	-7.975	Present	Native	Not invasive	0
Europe	Italy		42.8333	12.8333	Widespread	Native	Not invasive	0
Europe	Latvia		57	25	Present	-	-	-
Europe	Lithuania		55.264	24.054	Present	Native	Not invasive	0
Europe	Luxembourg		49.788	6.102	Widespread	Native	Not invasive	0
Europe	Macedonia		41.664	21.769	Present	Native	Not invasive	0
Europe	Madeira	(Portugal)	32.746	-16.956	Widespread	Introduced	Invasive	1
Europe	Malta		35.884	14.457	Present	Introduced	Invasive	1
Europe	Montenegro		42.763	19.297	Present	Native	Not invasive	0
Europe	Netherlands		52.5	5.75	Widespread	Native	Not invasive	0
Europe	Norway		61.658	9.231	Localised	Native	Not invasive	0
Europe	Poland		52.203	19.639	Widespread	Native	Not invasive	0
Europe	Portugal		39.795	-8.071	Widespread	Native	Not invasive	0
Europe	Romania		46	25	Widespread	Native	Not invasive	0
Europe	Russian Federation	Central Russia	54.52	37.377	Widespread	Native	Not invasive	0
Europe	Russian Federation	Far Eastern Russia	62.238	137.892	Present, few occurrences	Native	Not invasive	0
Europe	Russian Federation	Siberia	59.111	98.65	Present	Native	Not invasive	0
Europe	Russian Federation	Southern Russia	48.199	43.81	Widespread	Native	Not invasive	0
Europe	Sardina	(Italy)	40.12	9.085	Present	-	-	-
Europe	Serbia		43.905	20.975	Widespread	Native	Not invasive	0
Europe	Sicily	(Italy)	37.57	14.2	Present	-	-	-
Europe	Slovakia		48.807	19.689	Widespread	Native	Not invasive	0
Europe	Slovenia		46.094	14.805	Widespread	Native	Not invasive	0
Europe	Spain		40.154	-3.677	Widespread	Native	Not invasive	0
Europe	Sweden		63.171	15.563	Widespread	Native	Not invasive	0
Europe	Switzerland		46.905	8.232	Widespread	Native	Not invasive	0
Europe	UK 1		54.572	-2.159	Widespread	Native	Not invasive	0
Europe	UK 2		54.703	-6.683	Widespread	Native	Not invasive	0
Europe	Ukraine		49	32	Widespread	Native	Not invasive	0
North America	Canada	Alberta	54.772	-114.798	Localised	Introduced	Invasive	1
North America	Canada	British Columbia	53.9998	-125.003	Localised	Introduced	Invasive	1
North America	Canada	Manitoba	55.0002	-97.0005	Widespread	Introduced	Invasive	1
North America	Canada	New Brunswick	46.5001	-65.9988	Widespread	Introduced	Invasive	1
North America	Canada	Newfoundland and Labrador	48.848	-56.093	Present	Introduced	Invasive	1
North America	Canada	Nova Scotia	45.347	-62.992	Widespread	Introduced	Invasive	1
North America	Canada	Ontario	49.981	-84.993	Widespread	Introduced	Invasive	1
North America	Canada	Quebec	53.856	-71.323	Widespread	Introduced	Invasive	1
North America	Canada	Saskatchewan	54.0001	-106.001	Localised	Introduced	Invasive	1
North America	USA	California	37.2502	-119.751	Widespread	Introduced	Invasive	1
North America	USA	Connecticut	41.667	-72.6665	Widespread	Introduced	Invasive	1
North America	USA	Delaware	39.135	-75.573	Widespread	Introduced	Invasive	1
North America	USA	Georgia	32.828	-83.394	Widespread	Introduced	Invasive	1
North America	USA	Idaho	44.842	-114.754	Present	Introduced	Invasive	1
North America	USA	Illinois	40.0003	-89.2504	Widespread	Introduced	Invasive	1
North America	USA	Indiana	40.0003	-86.2503	Widespread	Introduced	Invasive	1
North America	USA	Iowa	42.0003	-93.5005	Widespread	Introduced	Invasive	1
North America	USA	Maine	45.5003	-69.2498	Widespread	Introduced	Invasive	1
North America	USA	Maryland	39.0004	-76.75	Widespread	Introduced	Invasive	1
North America	USA	Massachusetts	42.373	-71.85	Widespread	Introduced	Invasive	1
North America	USA	Michigan 1	43.555	-84.709	Widespread	Introduced	Invasive	1
North America	USA	Michigan 2	46.168	-86.882	Widespread	Introduced	Invasive	1
North America	USA	Minnesota	46.2502	-94.2506	Widespread	Introduced	Invasive	1
North America	USA	Missouri	38.2503	-92.5005	Localised	Introduced	Invasive	1
North America	USA	New Hampshire	43.892	-71.583	Widespread	Introduced	Invasive	1
North America	USA	New Jersey	40.1671	-74.4999	Widespread	Introduced	Invasive	1
North America	USA	New York	43.0003	-75.4999	Widespread	Introduced	Invasive	1
North America	USA	North Carolina	35.527	-79.642	Widespread	Introduced	Invasive	1
North America	USA	Ohio	40.27	-82.853	Widespread	Introduced	Invasive	1
North America	USA	Oregon	44.0001	-120.501	Present	Introduced	Invasive	1
North America	USA	Pennsylvania	40.884	-77.616	Widespread	Introduced	Invasive	1
North America	USA	South Carolina	34.0004	-81.0001	Widespread	Introduced	Invasive	1
North America	USA	Tennessee	35.7503	-86.2503	Widespread	Introduced	Invasive	1
North America	USA	Vermont	44.0003	-72.7498	Widespread	Introduced	Invasive	1
North America	USA	Virginia	37.688	-78.907	Widespread	Introduced	Invasive	1
North America	USA	Washington	47.5001	-120.501	Present	Introduced	Invasive	1
North America	USA	West Virginia	38.687	-80.599	Widespread	Introduced	Invasive	1
North America	USA	Wisconsin	44.5002	-90.0004	Widespread	Introduced	Invasive	1
Oceania	Australia	New South Wales	-32.442	147.393	Widespread	Introduced	Invasive	1
Oceania	Australia	Queensland	-22.278	144.634	Localised	Introduced	Invasive	1
Oceania	Australia	South Australia	-30	135	Localised	Introduced	Invasive	1
Oceania	Australia	Tasmania	-41.974	146.667	Widespread	Introduced	Invasive	1
Oceania	Australia	Victoria	-37	145	Widespread	Introduced	Invasive	1
Oceania	Australia	Western Australia	-25	122	Localised	Introduced	Invasive	1
Oceania	New Zealand	North Island	-38.599	176.038	Widespread	Introduced	Invasive	1
Oceania	New Zealand	South Island	-43.921	170.78	Widespread	Introduced	Invasive	1
South America	Argentina		-35	-64	Localised	Introduced	Invasive	1
South America	Chile		-35.829	-71.594	Localised	Introduced	Invasive	1

## Sheet: South Africa
Data obtained from Haupt 2015
Haupt K. (2015) Assessment of the invasive German wasp, Vespula germanica, in South Africa. M.Sc. Thesis, Stellenbosch University. Available from: http://scholar.sun.ac.za/handle/10019.1/97092.
Location	Latitude	Longitude
Bellville	-33.9	18.6333
Ceres	-33.3667	19.3167
Durbanville	-33.8325	18.6475
Eerste River	-34	18.7167
Franschhoek	-33.9167	19.1333
Grabouw	-34.15	19.0117
Jonkershoek	-33.9308	18.8544
Kirstenbosch	-33.9894	18.4303
Klapmuts	-33.8056	18.8697
Kylemore	-33.9167	18.95
Paarl	-33.7242	18.9558
Somerset West	-34.0833	18.85
Stellenbosch	-33.92	18.86
Wellington	-33.6333	18.9833
Wemmershoek	-33.8744	19.0403

## Sheet: Argentina
Data obtained from Masciocchi & Corley (2013) and Maitè Maschiocchi (personal communication)
Masciocchi M, Corley J. (2013) Distribution, dispersal and spread of the invasive social wasp (Vespula germanica) in Argentina. Austral Ecology 38: 162–168.
This dataset need to be requested from Maitè Machiocchi (maimasciocchi@gmail.com).
